# Supplementary material for: Biomechanical and Microstructural Properties of Subchondral Bone From Three Metacarpophalangeal Joint Sites in Thoroughbred Racehorses
Source: Front Vet Sci. 2022 Jun 28;9:923356. doi: 10.3389/fvets.2022.923356 (PMC9277662; doi:10.3389/fvets.2022.923356)
Supplement: Supplementary file 1 [file Data_Sheet_1.zip]

Archive with 4 entries (4 files):
- Supplementary Item 1.DOCX
- Supplementary Item 2.DOCX
- Supplementary Item 3.docx
- Supplementary Item 4.docx
